# Supplementary material for: Breeding for Virus Resistance and Its Effects on Deformed Wing Virus Infection Patterns in Honey Bee Queens
Source: Viruses. 2021 Jun 4;13(6):1074. doi: 10.3390/v13061074 (PMC8228329; doi:10.3390/v13061074)
Supplement: Supplementary file 1 [file viruses-13-01074-s001.zip]

Archive with 1 entries (1 files):
- viruses-1238315-supplementary.pdf
